# Supplementary material for: In2S3@TiO2/In2S3 Z-Scheme Heterojunction with Synergistic Effect for Enhanced Photocathodic Protection of Steel
Source: Molecules. 2023 Sep 10;28(18):6554. doi: 10.3390/molecules28186554 (PMC10536402; doi:10.3390/molecules28186554)
Supplement: Supplementary file 1 [file molecules-28-06554-s001.zip]

Archive with 1 entries (1 files):
- molecules-2576131-supplementary.pdf
